# Supplementary material for: Pbp1-Interacting Protein Mkt1 Regulates Virulence and Sexual Reproduction in Cryptococcus neoformans
Source: Front Cell Infect Microbiol. 2019 Oct 17;9:355. doi: 10.3389/fcimb.2019.00355 (PMC6811503; doi:10.3389/fcimb.2019.00355)
Supplement: Table S1 — List of potential Pbp1 associated proteins and peptides identified by IP-MS C. neoformans. [file Table_1.XLSX]

## Sheet: Sheet1
	Table S1. List of potential Pbp1 associated proteins and peptides identified in C. neoformans
	No	Locos	Protein Name	Protein Function or domain	Number of peptides	Peptide sequences
	1	CNAG_04808	Mkt1	XPG N-terminal domain-containing protein	51	ALYAAYTVSR
						APVQELER
						AQFYTESFWK
						CISVLPLVSR
						CLAEEQGPNPK
						CSDWMVPMFNLEMELR
						CTTIALLADILHPDWSK
						DDYSDIMLSLPFQTDVNTGFGILAK
						DEVVANSLWR
						DVIEQFER
						DVITEGPTSPR
						ENQIKNEAWALYDEGQAYSAVDK
						EPLVAATGGLPLAIISK
						FIKDVITEGPTSPR
						FQEPIYLILELLR
						FWDAVMVAIR
						GAFVPFTDALTQSLIGR
						GFVQQNHAHSLIGK
						GLDNYLK
						GLVSAQVVGWLTSGMIIEQQPLLETGEYR
						GLVSAQVVGWLTSGMIIEQQPLLETGEYRR
						GYIHAIYSSSECLMWPVER
						HAIKPVFVFAGLPLASRPPPK
						ILNDLNLTSEQFLDFGILAGSSLSR
						INVHYYFDPPYAPVR
						IPDELYFHICR
						KDEVVANSLWR
						KLIQSCPISTLANTR
						LCIGALASEELVHR
						LGIDATHYLNHLLTDPNSR
						LGIDATHYLNHLLTDPNSREPLVAATGGLPLAIISK
						LIQSCPISTLANTR
						LVQFNNGNFVDQR
						NEAWALYDEGQAYSAVDK
						NQQWVGPLSQELLAFNAFVR
						NRDDYSDIMLSLPFQTDVNTGFGILAK
						QAILFIEENFSSVK
						QLFEAVSVHLLLSGDGR
						QNSSTIDLK
						RINVHYYFDPPYAPVR
						RQNSSTIDLK
						SGISVCQNVR
						SYLDATSYHNQLEPITEEMIGTEGAETAK
						SYLDATSYHNQLEPITEEMIGTEGAETAKR
						TIPLPQSEFSIK
						VITSSDWNNNFQFVEK
						VLDKKDEVVANSLWR
						VNDRFQEPIYLILELLR
						WGGPEAAPLLGGPSFGDEDEQNSVR
						WLKPMRP
						YVEFVVAPYLGIAQLAYLLQHPK
	2	CNAG_01890	Met6	5-methyltetrahydropteroyltriglutamate-homocysteine S-methyltransferase	41	ADWDNYLTWAVDSFR
						AIEAYWAGK
						AIQVDEPAIR
						ANSAPAEFQPLDLLDK
						CEEVAVLAQALNGTEGAIFEQNTK
						CGLDLLVHGEPER
						DLPVFALHLDLDR
						DLPVFALHLDLDREPK
						EAGVEEVQLDEPILVMDK
						ELGITTRPVLFGPITYLSLVR
						ETEESLANLVAAAK
						FFDSNYHIVK
						FPTTTIGSFPQTK
						GEITQEEYEK
						GIDVVACEMGK
						GMLTGPVTILNWSFPR
						GWKETEESLANLVAAAK
						ISAEELQTTAK
						KADWDNYLTWAVDSFR
						KAIEAYWAGK
						KANSAPAEFQPLDLLDK
						KTYEALAPVAPK
						LDADVISIEASK
						LDPLDTYFAMGR
						LHLELGVVSGR
						LNNNQALSEYK
						LSTSGVEDDIQVHSHFCYSDFGDIFPSIQR
						LTAEQLSWLSFAEEK
						NAGVDTIPSGEFTLYDHLLDHSFNFGVIPER
						NDMVQYFGEQLNGFIFTQLGWVQSYGSR
						QLALALRDEVVDLAK
						QLEEVVAAIKPTK
						SKGIDVVACEMGK
						SYGYSNEIGPGVYDIHSPR
						TYEALAPVAPK
						VAAITEEQLK
						VAAITEEQLKR
						VLPADLMVVNPDCGLK
						VSVSTSSSLLHTPISVK
						WSSYAQSLTEKPMK
						YVRPPIVVSDVSRPTPMTVK
	3	CNAG_06150	Hsc82	Heat-shock protein 90	21	ADLVNNLGTIAK
						ALELLSEIAEDKENFDK
						AMLYIPK
						EAAEYEGLCSAIK
						EDLKEYLEEK
						EGLELEETPEEK
						EGLELEETPEEKAER
						EKEAAEYEGLCSAIK
						ELISNSSDALDK
						ETEKEVEDEEEEVKEGDSK
						FYSAFSK
						HSEFISYPIQLVVTK
						IKETTTENEELNK
						NPQDVTQEEYASFYK
						RAPFDLFETK
						SISNDWEDHLAVK
						SIYYLTGESLEAVK
						SVDEMTSFKDYITR
						TMELNPSHPIIK
						VFISDDNEDLMPEYLNFIVGVVDSEDLPLNISR
						YAALTDPSQLDSEKDLYIR
	4	CNAG_06387	CDC53	Cullin 1	16	AESSAFVGSNSVSDYMK
						AIEYLIDKEYLER
						ALDQACGDFCNSNAACTVSTK
						DSDAESLEASLSK
						LVGSLSASDDAESSMITK
						NGEEVDSSLLK
						SPELLASYCDLLLR
						TGLTSFSPQR
						YTSMVEGPFR
						AIEYLIDKEYLER
						ALDQACGDFCNSNAACTVSTK
						DSDAESLEASLSK
						ILLNTNEEYSLNTGFK
						LVGSLSASDDAESSMITK
						SPELLASYCDLLLR
						YTSMVEGPFR
	5	CNAG_00410	Sgn1	Uncharacterized protein_RNA recognition motif	16	ADLTISCGLHFR
						DTPVNVSISKPTVPR
						GLPTPTTEEELK
						GLPTPTTEEELKAVVGESGQK
						GPAPPTGTTISSAPSGLNSVK
						HLIQYSPLLPPAAR
						IIFDQFTK
						IKDTDKIEEK
						LFVSTAPTSR
						LLGLGGTVADHK
						NGLMTLVSNAIK
						QFGSNPASSMGGLSQSQMFAQAQAQAAVSGK
						TGEYGVQNLAILDEATSR
						TQLLGIPPSAGR
						VPLNTQALPK
						YPVSYNEYSIHPDFESYR
	6	CNAG_02814	Gut2	Glycerol-3-phosphate dehydrogenase	13	AQFTPDEVSHLR
						CEYAQTAVDFIAR
						DIGGHAHESSER
						EQEFDDAMEFLK
						GVINATGPFSDGLR
						KLDEPTTQDIVAPSAGVHITLPNYYGPK
						LSFLNVQATVETLPR
						LYDFLAGK
						LYPYIEAECR
						TEEGGPEPGAVLR
						TMGLLDPATSDGR
						VIFFLPWQGNVIAGTTDSPTK
						VLDIMGEELGWDMK
	7	CNAG_04082	YHR020W	Proline-tRNA ligase	13	APMPLSDIANTVR
						AYLDNLVEGEGVK
						DEDFSGWYTDVLLK
						FGEFPQGEEQK
						IIDFAELK
						KVYEDILAVPVIPGK
						LGVQDCYFPMFVSSAR
						LYAYQNSWGLSTR
						NVLVLPWCEAEECEDEIKEK
						SAVPTPVMVLAQENTETPSGAIGK
						VALQQVAIVPVGLSK
						VVTSWEDVVPTLDAK
						VYEDILAVPVIPGKK
	8	CNAG_02046	Pbp1	Poly(A)-binding protein binding protein	12	APAVPVPESATQDIK
						APNAYVPPSAR
						DILPILSKDEAK
						GQATDIRDEEEK
						IPEIPPFNPAK
						ISDDPVGSKPEAPAMK
						KAPAVPVPESATQDIK
						KGFQTDTDISR
						LNPTASTFVFKPR
						NAHIAEER
						SPVILNSVK
						TDFKEELYTTK
	9	CNAG_05013	Hrb1	RNP domain-containing protein	11	ALDVQFNPR
						DLANFMER
						FGAPPIPGK
						GCGIVEFASQEEAQR
						GEGIVQFAETADAANASEK
						GNGTVVFLNADDAK
						IGIALGEAR
						LYVGNLAYDCNYK
						NLFVGNLPLQASWQDLK
						NLPWSTSNEDLVELFETIGTVTLAEILYSGGQSK
						VVFSEVLTTPAGQSK
	10	CNAG_01137	Aco1	Aconitate hydratase, mitochondrial	10	AGSALNMMASAAK
						DIPWVVVGDENYGEGSSR
						DRDIPWVVVGDENYGEGSSR
						EVYDFLATACAK
						FSDPSGYELPAK
						FTITPGSEQVR
						GYDPGENTFQAPPADGTTVSVAVSPTSDR
						VGGLVLANACGPCIGQWDR
						VGLIGSCTNSSYEDMSR
						VIGVYLDGK
	11	CNAG_01726	Spt16	FACT complex subunit SPT16	10	ELADVIEQEK
						EVADMSFDETGGK
						INFQSPGQIAGK
						KEDMPFEDPDANFIR
						KQESQYTTLLEVR
						LVDEWNSAVETK
						NGTLADSFLK
						NLGFATGMEYR
						NPSLGEIDFASSEFVYSPVIQSGGK
						TYSLLLSDTVK
	12	CNAG_01117	Hef3	Elongation factor 3	8	AADDDEVEYDALGNPIVK
						GMSSAENIWISR
						LALPSYDSLPAVR
						LPNPPLLDGVK
						STLESVGFDEVK
						TVTDVLHLNNFK
						TWESTLPPYLK
						VPAESDGSDLPPLPVAEGPHLATNFVALVK
	13	CNAG_05661	Pob3	FACT complex subunit POB3	8	AVQGELYFLEK
						DEVVNAELNLTDEELAQYPDLEK
						QEVGPISSFLQSK
						QPILIDFSK
						TAFDVPLSQVANSNIAGK
						TYEATTFQVVSR
						YEVALEFNPPSNYK
						YPFLVAQWPK
	14	CNAG_02578	Pch2	Thyroid hormone receptor interactor 13	7	AIYSILSGCLK
						GGSTLDAGDGETLTR
						GVAASLADLAVR
						NVLVVTTSNLVDAIDEAFISR
						VELGCELSGWNDIK
						VVNALLTQLDK
						YLSSSSSSTSSMGEYR
	15	CNAG_04032	Yta12	AFG3 family protein	7	DQQGEGFQKPFSEATAEALDK
						EITWQEFR
						GGSAMGGGGPGGGIFGVGK
						GVGALGYAQYLPK
						LALLTPGFSGADIANVCNEAALR
						NAPCIIFVDEIDAIGK
						NPPPPPGLESVFGGSAGK
	16	CNAG_03494		Uncharacterized protein	6	DDGEFEFTHEGVGGLGR
						DHAFAVYPSVEDALVAAQR
						GVGSVMVDGYPEALEK
						KFEAQSETK
						QAAEVKDDADMVETQPK
						TPFASDEYPGLWLSGVK
	17	CNAG_03602	Utp5	U3 small nucleolar RNA-associated protein 5	6	ASSVCFTTVPSDAASTK
						GAEEEVVLVTTSK
						MLAPDSQEADTGSKPAASSAGVTLDGPVNAASLTR
						TISQYTLTSPQSPAR
						VEAQELVGASSVSETVPVQR
						VISEWEVVGASK
	18	CNAG_03675	Puf6	pumilio domain-containing protein	6	AIFYLLTPTSTR
						ELLSYANEGLVK
						GLEASLEDMGEGK
						LGVAMELEPQWK
						TQTLSIPDSSLSPAFSR
						TVLDVFNATQK
	19	CNAG_05385	Cog6	Uncharacterized protein	6	AEGYEFGETMLR
						AIGTSFDDVSSR
						AIVPCVEMCER
						AQSGYEAIEEDDDTLPR
						EALEIASGMYGPEEPK
						TDCELLLSGEEGK
	20	CNAG_01130		Uncharacterized protein	5	DGNPPPCAFFSQGNCR
						KPSASATPATTASPDPEPK
						LETLDVNSGCTPIVLAIR
						TAAQVLQAPAPVKPVVK
						VPKPDEFPVLGTPTSEK
	21	CNAG_01340		ATPase	5	ALCTEAALNAIQR
						EISTQEALAAVAGGSGR
						GAEVVSNIIEDANNSAR
						IALDFPNASER
						SVYFTDLLTTVR
	22	CNAG_01711		Glycerol-3-phosphate O-acyltransferase/dihydroxyacetone phosphate acyltransferase	5	APDWETMQVIQAAR
						ILPSASVPQTGR
						SAGYASAPVAEVLSDTEIR
						SASVGQSVWSSSAANK
						VMDSIPVVR
	23	CNAG_04074		coatomer beta' subunit	5	ALAAWQMDLAK
						ELALSVSTDPDQR
						GDLDAAAEILPSIPQDQR
						NTEILTANLSTLSDSEPLEDGQR
						TGLSSLAQVASQK
	24	CNAG_06125		Translation elongation factor 1 alpha (Fragment)	5	FAPTNVTTEVK
						LPLQDVYK
						THLQVVVIGHVDSGK
						LPLQDVYK
						THINIVVIGHVDSGK
	25	CNAG_06626		Pre-mRNA-splicing factor ATP-dependent RNA helicase DHX15/PRP43	5	EAMNDPLLER
						NLASWSNTYK
						VADEMDVQLGK
						YFGDTNPTGLAPVVK
						YSTVILDEAHER
	26	CNAG_06840		Elongation factor 2	5	DSCVAAFQWATK
						ETVTAESSMIALSK
						FSVSPVVQVAVECK
						LWGDNYFNPK
						YLADTYGWDVTEAR
	27	CNAG_07329		Uncharacterized protein	5	DAVLFSAISEDPMDIMSR
						SDMPTAVAPGVLFASAVSSLGIPTVPPGTK
						SQVQGLMAR
						VQPQARPNPPPQPQPVTK
						WGNGGMMGSFGAR
	28	CNAG_00237		3-isopropylmalate dehydratase	4	INVEGILAEGVSSK
						ITSYFDYLTPVEVPAR
						MSICNMAIEGGAR
						SAEPTEETEEGKTPVK
	29	CNAG_00694		pre-mRNA-splicing factor CLF1	4	APAAVQITAEQLLR
						FFQAAQAWAQQR
						VEDMLPTTR
						VQDLEELSEFQAR
	30	CNAG_01727		hsp71-like protein	4	AVVTVPAYFNDSQR
						SSVNEIVLVGGSTR
						AVVTVPAYFNDSQR
						TTPSYVAFASEER
	31	CNAG_02943		cytoplasmic protein	4	AIGAVNNTPMQVSSK
						GSDTAFTFR
						SDPSVAPVYTGMLER
						TIESSIVQHLQK
	32	CNAG_04441	Pab1	Polyadenylate-binding protein, cytoplasmic and nuclear	4	AEFEAFGTITSSK
						ALEHLNYSLIK
						GFGFVCYSSPDEATK
						NGGPSPVGAPQGLPAGSMPR
	33	CNAG_04621		Glycogen(Starch) synthase	4	AYPDSFNDDEPDFTGVQK
						LSELLDWK
						SDSLASAISGTATPSGGR
						YSGEHGTEVPNPEDLLSNEDR
	34	CNAG_05848		splicing factor U2AF 65 kDa subunit	4	DYAGIDPLLQTFNGVVAPSVADSPNK
						KWESTEAAAATAER
						TTGLFTYGPGR
						YDEPPEFAEPMR
	35	CNAG_01155		Glycerol kinase	3	EAAGTIIGLTGYTTSAHIAR
						EGLVDVTGIPLSTYFSAIK
						NPSPLAAGGTGGFTPVFEASPANSPAGSR
	36	CNAG_02209		Nucleolar protein 56	3	LNFFETGAPVGK
						MNVVAPNLSALIGETIAAR
						YPASTVQILGAEK
	37	CNAG_02766		Uncharacterized protein	3	ILTPAAEELPNVEESVIAEEELAER
						LAAASLADAEAER
						VSYTTPIAGLSGTNPTPTATVK
	38	CNAG_05109		CBS and PB1 domain-containing protein	3	ADGQELVGGVIPK
						DTTNATEALQLMVSR
						MALPDLTTVIDTR
	39	CNAG_05301		Coronin	3	LSGGCVEPLSFIVPR
						LWDISSSADEPK
						QVSLWDTSSLK
	40	CNAG_05826		Translation elongation factor Tu	3	AAPSLSIGGGAPK
						SEDMPDVAALSLK
						SGASTPAAAVSTSTTNFSK
	41	CNAG_06381		Uncharacterized protein	3	EGIEDLPQGNTAFIR
						QSNATENTGAAGDSEGGVR
						TIAVTNVPDSINSSTGIK
	42	CNAG_00086		N2,N2-dimethylguanosine tRNA methyltransferase	2	APSINILEALAATGLR
						SHCSPGAVK
	43	CNAG_00590		Para-aminobenzoate synthetase	2	ADEYTWDEFQR
						AGSTTTSHEPSR
	44	CNAG_00671		Cytoplasmic protein	2	EAITDFPQVVVPLADK
						VQAIWEQLER
	45	CNAG_00776		mannoprotein MP88	2	SVIGETEAEEVAWCVQPR
						VIPDGVLTAVHFVK
	46	CNAG_00914		Glucosidase	2	EPLLASVQNPGMSQR
						SDSISVGCDPDDYPTADYIAK
	47	CNAG_01464		nitric oxide dioxygenase	2	AGSTGCPFSSGLPLPDPGHR
						NNEPNSPIKPITYVTVAR
	48	CNAG_03791		CAMKK/ELM protein kinase		AAAAQPGPEGDAYVDDIELAK
						LSALLPVSTPNK
	49	CNAG_03996		Guanosine-diphosphatase	2	DPTAAAASLDPLLEEAYR
						FNNCGPSPQLEYETFK
	50	CNAG_04303		E3 ubiquitin-protein ligase BRE1	2	ILGPNPEAAEDVR
						VVTSQDQINALTSQLER
	51	CNAG_04613		ATP-binding cassette, subfamily F, member 3	2	ALIDMEAETGPAR
						LLTGAIQPITGR
	52	CNAG_04640		ATP-citrate synthase subunit 1	2	AAGFIVPDTFEDLPDTLK
						AIGIIAEGVPER
	53	CNAG_04676		6-phosphofructokinase	2	GWQGEGGTLIGSSR
						SLPSIDIGSVAAGFQR
	54	CNAG_05457		Pentatricopeptide repeat protein	2	DLPSTVTASWQLGGVR
						NANSNQAVGYLVK
	55	CNAG_06798		U3 small nucleolar RNA-associated protein 18	2	NANHTNPTVSK
						TLAGTPSLSSLLTSNK
	56	CNAG_07373		carbamoyl-phosphate synthase, large subunit	2	AAYALGGLGSGFAK
						DVEQLTELCGK
	57	CNAG_00438		Uncharacterized protein	1	NVLTIISNLK
	58	CNAG_00483		Actin (Fragment)	1	MTQIFFETFNAPAFYVSIQAVLSLYASGR
	59	CNAG_00995		Uncharacterized protein	1	WGAGSAGAAQGYFEGVNEK
	60	CNAG_01564		Nucleolar protein 12	1	AANVAPILDPFEAAAK
	61	CNAG_01755		Uncharacterized protein	1	LISSPYASPPLR
	62	CNAG_01867		Mitochondrial division protein 1	1	SLPLSSSAVGISNK
	63	CNAG_02208		ribonucleoside-diphosphate reductase large subunit	1	NYYPVPEAR
	64	CNAG_02502		ATP-dependent RNA helicase DBP3	1	IEQVVEVLDNPR
	65	CNAG_03113		trehalose synthase	1	LPAPSTIASGTAAVSAAVK
	66	CNAG_03390		AAA family ATPase	1	ILYVGAPDLETR
	67	CNAG_04599		3-methyl-2-oxobutanoate hydroxymethyltransferase	1	SYLALPSVPTPISVAK
	68	CNAG_04609		Argonaute	1	VLPAPSVIYEGNK
	69	CNAG_05940		Uncharacterized protein	1	GSSGDFGSQFAFTR
	70	CNAG_06101		ADP,ATP carrier protein	1	TIASDGIAGLYR
	71	CNAG_06468		Nucleolar GTP-binding protein 1	1	TLLICGYPNVGK
	72	CNAG_06755		Threonine-tRNA ligase	1	TVQGTSWETTPLQLAR
	73	CNAG_06923		phosphoketolase	1	YSLAMDAIDR
	74	CNAG_07005		Uncharacterized protein	1	LMEAYLDLLGAVAK
